# Supplementary material for: Combined Antiviral and Cytoprotective Action of Rosmarinic Acid Against EV-A71 Infection: A Potential Therapeutic Strategy
Source: Pathogens. 2025 Jun 23;14(7):622. doi: 10.3390/pathogens14070622 (PMC12299770; doi:10.3390/pathogens14070622)
Supplement: Supplementary file 1 [file pathogens-14-00622-s001.zip]

Archive with 1 entries (1 files):
- pathogens-3682765-supplementary.pdf
